# Supplementary material for: Not That Heart-Stopping After All: Visuo-Cardiac Synchrony Does Not Boost Self-Face Attribution
Source: PLoS One. 2016 Aug 19;11(8):e0160498. doi: 10.1371/journal.pone.0160498 (PMC4991789; doi:10.1371/journal.pone.0160498)
Supplement: S1 Dataset — contains all relevant data concerning the three studies listed in the present manuscript. (XLS) [file pone.0160498.s001.xls]

## Sheet: Study1
Anagraphic Data								SELF TASK				FRIEND TASK
Participants' Code	Sex	Age (years)		HB Counting task performance	Notincing (MAIA)	Self Location task (1=brainers; 2=hearters; 3=belliers ; 4 other body parts)		X0_Self_Heartbeat Independent	X0_Self_Synchronous	X0_Self_Asynchronous		X0_Friend_Heartbeat Independent	X0_Friend_Synchronous	X0_Friend_Asynchronous
S_1	f	31		0.551483	3.75	3		47.9692	59.2693	56.3918		60.3418	61.1805	54.9923
S_2	f	26		0.86817	3.75	4		64.3363	51.1898	59.7581		51.6413	51.331	48.4725
S_3	f	25		0.712553	4.5	2		48.2563	51.1459	52.1759		51.2371	51.3157	47.9013
S_4	f	22		0.470113	2	1		56.0142	55.8216	56.6074		61.7429	60.8914	52.8376
S_5	f	25		0.599608	2.5	1		39.0627	43.9732	45.2133		43.8169	51.3927	48.5937
S_6	f	25		0.707916	2.5	1		47.9877	61.7823	51.9802		60.8004	63.9831	65.2889
S_7	f	20		0.469253	3	1		53.3785	55.5006	59.1558		51.6199	51.8175	49.7973
S_8	f	22		0.749895	4.5	3		50.7229	36.1586	48.865		73.7872	50.702	64.8768
S_9	f	20		0.519336	4.25	2		33.717	49.9109	47.9805		46.1452	43.978	47.5041
S_10	f	24		0.82961	3.75	1		35.0809	43.3147	38.3481		45.2425	38.5738	30.3408
S_11	f	24		0.744618	2.25	2		39.3449	44.4488	41.5639		43.6778	53.5807	43.4663
S_12	f	20		0.765927	3.25	2		57.7233	53.1703	49.3573		49.8518	54.6017	49.8052
S_13	f	20		0.775423	4.5	3		46.9394	47.0075	38.3072		49.0058	46.1986	41.4725
S_14	f	25		0.908922	4.5	1		59.7414	64.986	69.5873		54.4663	57.8703	56.0256
S_15	f	21		0.698106	3	1		47.6921	48.4466	53.4456		56.821	58.8468	66.2634
S_16	f	22		0.469012	2	1		53.4453	53.9284	55.5085		42.6193	46.5382	45.7353
S_17	f	20		0.293085	3.25	2		54.6985	59.7067	57.1352		54.0481	48.0604	48.7892
S_18	f	19		0.611222	4.25	2		43.7482	51.7103	47.704		56.0176	52.0781	47.544
S_19	f	21		0.309995	3	2		52.7819	51.7948	57.3834		57.1501	56.5464	51.44
S_20	f	22		0.65024	4	2		35.0302	49.1329	46.595		48.1818	46.9729	49.5162
S_21	f	20		0.773951	4.75	3		52.98	38.2311	49.017		45.4403	43.2168	44.6592
S_22	f	19		0.600807	3.5	2		51.8375	52.7796	54.9377		56.1406	70.694	54.3143
S_23	f	25		0.65729	2	1		50.2766	50.1917	50.1506		50.1279	48.8082	47.4583
S_24	f	19		0.844975	3	2		46.0365	41.0724	47.6128		50.06	54.1773	54.9866
S_25	f	19		0.746012	3.25	1		58.6081	52.1388	50.6047		52.1533	56.6009	50.9878
S_26	f	21		0.97663	2.75	2		49.6468	57.8079	50.2482		54.7014	54.8966	55.7977
S_27	f	21		0.587196	3.75	1		45.1286	51.7439	47.9398		52.4386	54.5587	46.0476
S_28	f	21		0.833991	3.75	2		47.8972	47.4192	58.793		54.7985	52.0767	57.3194
S_29	f	21		0.634156	2	2		38.4682	46.3437	44.9156		46.0446	49.2975	48.3734
S_30	f	20		0.621143	2	2		54.4715	49.4304	45.9603		44.1485	46.3578	54.1459
S_31	f	20		0.648588	3.25	1		50.7275	55.4457	46.04		49.6557	47.3099	46.2726
S_32	f	20		0.703913	2	2		43.9408	58.6705	65.0148		43.8323	51.6181	45.3034
32	Mean	21.875		0.666661	3.26562			48.6778	51.0523	51.3843		51.8049	52.3773	50.5103
	St. Dev.	2.70901		0.158709	0.886588			7.45853	6.57928	7.02017		6.66452	6.48693	7.10171

## Sheet: Study2
Anagraphic Data								SELF TASK				FRIEND TASK
Participants' Code	Sex	Age (years)		HB Counting task performance	Notincing (MAIA)	Self Location task (1=brainers; 2=hearters; 3=belliers ; 4 other body parts)		X0_Self_Heartbeat independent	X0_Self_Synchronous	X0_Self_Asynchronous		X0_Friend_Heartbeat independent	X0_Friend_Synchronous	X0_Friend_Asynchronous
S_1	f	22		0.611002	3	1		51.336	52.3247	53.1825		58.8497	48.873	52.0193
S_2	f	22		0.592547	2.75	1		49.4369	48.2799	50.2159		44.2283	50.7105	39.5938
S_3	f	19		0.865977	3.75	1		49.83	50.8479	48.2234		47.0686	48.2262	43.8129
S_4	f	20		0.656295	3.25	2		51.198	53.193	55.0863		50.572	49.8608	54.7239
S_5	f	19		0.853601	1.75	1		69.1873	57.9084	64.4064		74.6102	71.8567	85.9739
S_6	f	20		0.578316	3.25	1		61.0669	66.5628	58.6317		61.4902	69.3964	64.8208
S_7	f	27		0.377276	2.5	1		47.6348	54.256	57.3701		48.0271	50.69	43.9847
S_8	f	24		0.525082	3.75	2		53.1299	70.75	53.1299		50.3852	60.1811	54.6292
S_9	f	19		0.580133	3	2		50.0011	53.3612	48.204		53.5481	48.0446	52.0193
S_10	f	19		0.591293	2.75	1		45.8628	47.8871	53.9755		54.4034	57.7914	54.6621
S_11	f	25		0.557678	4	3		51.2358	45.2862	46.1489		55.6266	56.4	47.3498
S_12	f	27		0.733699	3.5	2		49.8321	54.3101	59.242		56.5042	48.9574	52.0621
S_13	f	28		0.38691	3.75	2		54.1362	58.0008	59.0783		58.8497	48.873	52.0193
S_14	f	29		0.408386	5	2		53.6463	46.5984	58.0299		54.7534	54.5808	47.2036
S_15	f	19		0.45387	2.5	1		61.4572	63.3547	58.2379		56.8714	56.3407	51.2262
S_16	f	18		0.643649	3.5	2		51.1469	50.7594	47.9042		58.8497	48.873	52.0193
S_17	f	26		0.640768	2.5	4		69.4597	67.2876	76.887		71.7745	72.9109	69.1637
S_18	f	24		0.635945	3.5	3		61.7224	69.7292	67.4146		58.8831	49.1961	56.7429
18	Mean	22.6111		0.594024	3.22222	1.77778		54.5178	56.1499	56.4094		56.4053	55.0979	54.1126
	St. Dev.	3.68046		0.13761	0.732084	0.878204		7.02914	8.12846	7.70993		7.70487	8.37037	10.5919

## Sheet: Study3
Anagraphic Data								SELF TASK				FAMOUS-face TASK				SELF TASK				FAMOUS-face TASK
Participants' Code	Sex	Age (years)		HB Counting task perfromance	Notincing (MAIA)	Self Location task (1=brainers; 2=hearters; 3=belliers ; 4 other body parts)		X0_Self_Synchronous	X0_Self_Fast Asynchronous	X0_Self_Slow Asynchronous		X0_Famous_Synchronous	X0_Famous_Fast Asynchronous	X0_Famous_Slow Asynchronous		VAS_Self_Synchronous	VAS_Self_Fast Asynchronous	VAS_Self_Slow Asynchronous		VAS_Famous_Synchronous	VAS_Famous_Fast Asynchronous	VAS_Famous_Slow Asynchronous
S_1	f	27		0.583146		2		57.8344	57.4538	45.938		59.5474	53.8822	56.045		14	9	37		19	9	7
S_2	f	27		0.661072		1		37.888	17.6124	25.602		43.3566	66.1257	42.0226		38	50	39		36	32	39
S_3	f	24		0.765772		1		67.4574	36.7313	42.8625		56.1735	56.6465	51.029		30	27	27		16	9	13
S_4	f	22		0.396429		2										55	64	54		15	25	25
S_5	f	25		0.520318		1		46.0163	48.9809	52.7297		61.4403	44.0624	47.2308		40	21	38		21	47	47
S_6	f	26		0.782086		3		70.7796	65.5258	62.8903		73.0633	66.6261	62.3347		21	16	37		21	15	15
S_7	f	23		0.732696		3		53.3254	39.0057	39.0778		54.0975	54.3798	53.9516		23	77	46		30	10	15
S_8	f	25		0.64979		1		43.8514	50.3385	53.2752		50.4943	57.7335	55.9494		60	19	30		29	39	7
S_9	f	25		0.630997		2		48.4445	51.5889	49.5823		70.7945	52.5239	63.1202		43	48	65		25	11	3
S_10	f	26		0.927652		1		46.3417	53.3372	50.7802		60.0812	55.8206	53.4502		39	55	48		8	37	43
S_11	f	25		0.550696		2		47.6258	43.3782	45.5537		59.0311	53.1522	56.738		88	94	78		1	0	0
S_12	f	20		0.690625		4		61.284	70.3284	93.0791		56.1842	59.9906	56.0686		38	39	30		20	19	27
S_13	f	22		0.466454		1		73.5449	55.1088	62.0337		51.0316	48.1838	45.5841		17	48	44		61	39	51
S_14	f	24		0.732572		2		61.6471	57.0709	68.5839		37.8468	32.1099	48.445		12	33	39		46	92	45
S_15	f	20		0.607507		2										19	79	45		30	20	14
S_16	f	23		0.531576		2		39.8415	37.2093	34.2919		47.6608	52.1464	64.3923		6	60	17		11	5	8
S_17	f	23		0.829324		2		48.4445	51.5889	49.5823		70.7945	52.5239	63.1202		43	48	65		25	11	3
S_18	f	24		0.554113		3		61.7098	60.3678	42.8062		71.3099	60.6504	61.3632		4	38	48		31	20	10
S_19	f	24		0.779386		3		61.3804	71.1047	72.1058		49.3516	58.1166	56.5014		25	25	24		27	27	31
S_20	f	21		0.96995		2		52.7236	65.9905	59.8875		45.8149	55.1376	48.7465		23	52	9		7	2	32
S_21	f	24		0.812935		2		29.0702	20.9049	53.3454		60.7433	58.2706	66.9074		65	81	0		10	0	0
S_22	f	30		0.403519		3		57.6513	47.7155	52.4095		53.2075	45.9396	65.0852		57	41	32		1	52	9
S_23	f	22		0.354485		3		47.5551	17.9069	43.3752		49.4183	63.8276	46.6335		38	50	39		36	32	39
S_24	f	25		0.496032		2		61.568	47.5282	58.504		51.8683	54.7445	54.4562		41	48	24		42	44	31
S_25	f	29		0.456509		2		59.3788	75.902	54.6135		48.0346	45.025	51.5973		33	20	49		19	19	7
25	Mean	24.24		0.635426				53.7115	49.6817	52.7352		55.7107	54.2443	55.251		34.88	45.68	38.56		23.48	24.64	20.84
	St. Dev.	2.47117		0.165784				10.9448	16.1268	13.8176		9.4125	7.71366	6.95926		19.806	22.0505	17.3014		14.1602	20.6436	16.3215
